# Supplementary material for: Fructooligosaccharides benefits on glucose homeostasis upon high-fat diet feeding require type 2 conventional dendritic cells
Source: Nat Commun. 2024 Jun 26;15:5413. doi: 10.1038/s41467-024-49820-x (PMC11208547; doi:10.1038/s41467-024-49820-x)
Supplement: Supplementary file 4 — Source data [file 41467_2024_49820_MOESM4_ESM.xlsx]

## Sheet: Figure 1
All mice used in this figure are C57Bl6/J males aged between 10 and 14 weeks old.
Each data point represents a mouse.
Each independent experiment has been highlighted in a separate square.
A		Groups	CD	HFD			B		Groups	CD	HFD			C		Groups	CD	HFD
			24.4	29.7						-0.4	1.6						0.55	1.48
			32.3	34.1						1	7.4						0.491	1.226
			31.3	33.9						0.4	5.2						0.524	0.848
			24.3	32.2						-0.1	5.4						0.477	2.034
			25.6	33.4						0.7	6.2						0.473	1.408
			26.1	34.5						-0.3	4.6						0.568	1.23
			29.1	37.3						0.3	5						0.894	1.753
			30.1	36.5						2	2.5						0.555	1.741
			26.4	31.6						2	6.5						0.256	2.178
			25.4	39.1						1.8	6.1						0.547	1.06
			28.2	35.8						0.2	11.5						0.552	1.3
			26	36.9						-0.8	8.7						0.355	1
			27.5	38.7						-0.6	8.8						0.412	0.8
				35							8.9							0.83
		Mean	27.4385	34.9071					Mean	0.476923	6.31429					Mean	0.511846	1.34914
		SEM	0.7185	0.7205					SEM	0.9714	2.635					SEM	0.256	0.8
		N	13	14					N	13	14					N	13	14
		Statistical test	Unpaired T-test, 2 sided						Statistical test	Unpaired T-test, 2 sided						Statistical test	Unpaired T-test, 2 sided
		P value	1.11775e-07						P value	7.13471e-08						P value	8.65805e-07
D		Fat mass	Baseline		4 weeks of HFD				Lean mass	Baseline		4 weeks of HFD
		Groups	CD	HFD	CD	HFD			Groups	CD	HFD	CD	HFD
			1.736	2.266	5.107	6.357				22.645	21.285	20.254	21.894
			1.696	3.442	1.495	11.06				21.565	25.061	23.529	22.961
			2.645	2.533	1.943	8.179				17.049	23.091	24.217	18.686
			2.87	1.788	3.464	8.457				17.293	17.393	17.882	19.048
			4.271	2.675	2.417	8.888				19.588	17.12	18.054	17.276
				2.263		7.338					16.935		19.121
		Mean	2.6436	2.4945	2.8852	8.37983			Mean	19.628	20.1475	20.7872	19.831
		SEM	0.470179	0.226331	0.644632	0.649746			SEM	1.11712	1.42798	1.33184	0.875768
		N	5	6	5	6			N	5	6	5	6
		Statistical test	2 way ANOVA and Sidak multiple comparisons						Statistical test	2 way ANOVA and Sidak multiple comparisons
		Adjusted P value	Baseline:CD vs. Baseline:HFD			0.9753			Adjusted P value	Baseline:CD vs. Baseline:HFD			0.9451
			4 weeks of HFD:CD vs. 4 weeks of HFD:HFD			<0.0001				4 weeks of HFD:CD vs. 4 weeks of HFD:HFD			0.8272
E		OGTT curves							Area under curve						F
		0	15	30	60	90	120		Groups	CD	HFD
	CD	177	269	217	199	186	168			5.5	14.8					Groups	CD	HFD
	N=13	198	291	305	270	203	194			4.91	12.26						18.18	44.78
		198	417	285	253	191	197			5.24	8.48						44.72	67.87
		172	374	229	194	165	158			4.77	20.34						45.37	65.15
		199	317	234	197	181	192			4.73	14.08						12.1	86.76
		169	334	224	198	171	195			5.68	12.3						20.23	104.88
		164	337	202	184	183	159			8.94	17.53						20.36	42.51
		187	307	250	203	181	192			5.55	17.41						11.37	84.4
		158	301	266	193	174	141			2.56	21.78						12.69	85.18
		153	204	167	141	131	122			5.47	10.6						32.8867	170.408
		101	128	152	123	117	120			5.52	13						21.5018	126.837
		121	200	171	120	114	127			3.55	10						8.41598	126.041
		140	317	207	192	183	184			4.12	8						20.7804	110.891
											8.3						32.0526	134.57
	HFD	266	437	390	311	283	237											71.6316
	N=14	290	515	512	420	356	277		Mean	5.11846	13.4914
		279	466	478	405	368	299		SEM	0.4072	1.184					Mean	23.1275	94.422
		301	495	495	439	347	329		N	13	14					SEM	3.368	9.75
		289	483	454	351	276	254		Statistical test	Unpaired T-test, 2 sided						N	13	14
		234	401	365	279	248	220		P value	8.65805e-07						Statistical test	Unpaired T-test, 2 sided
		290	551	534	409	388	394									P value	5.05157e-07
		323	519	532	467	403	314
		280	428	516	450	393	376
		192	440	368	254	242	277
		197	352	378	384	343	284
		187	401	285	257	261	256
		147	295	242	197	173	183
		153	356	365	263	244	219
		No statistical test performed on the OGTT curves, statistical quantification via the Area Under Curve
G		Groups	CD	HFD			H		Groups	CD	HFD			I		Groups	CD	HFD
			177	266						1.69531	2.77901						216	132
			198	290						3.72899	3.86371						219	153
			198	279						3.78317	3.8548						173	140
			172	301						1.16173	4.75818						215	145
			199	289						1.67846	5.99136						205	159
			169	234						1.98896	2.99925						185	152
			164	290						1.14413	4.80444						222	195
			187	323						1.12062	4.35351						200	152
			158	280						2.54674	7.4465						159	175
			153	192						1.71951	8.08283						193	146
			101	197						1.01954	7.8283						187	130
			121	187						2.1013	7.2556						203	122
			140	147						2.80127	11.2009						228	124
				153							5.7284							121
		Mean	164.385	244.857					Mean	2.03767	5.78191					Mean	200.385	146.143
		SEM							SEM	0.26	0.6291					SEM	5.659	5.599
		N	13	14					N	13	14					N	13	14
		Statistical test	Unpaired T-test, 2 sided						Statistical test	Unpaired T-test, 2 sided						Statistical test	Unpaired T-test, 2 sided
		P value	0.000162587						P value	1.51597e-05						P value	3.90897e-07
J		Groups	CD	HFD			K		Groups	CD	HFD			M		Groups	mesLN	Small intestine	Colon
			6.7	6						520	203						27.2	17.3	57
			7.6	5.6						570	107						16.1	31.2	57.2
			6	5.7						498	100						13.4	29
			6.1	5.9						433	200							39.5	78.9
				5.8						513	152							27.3	62.7
			6.3	6						637	277							28.3	63.8
			7	6						602	319
			6.5	5.9						381	216					Mean	18.9	28.7667	63.92
			7.5	5.9						589	178					SEM	4.223	2.916	3.993
			6.5	6.3						708	248					N	3	6	5
										697	273					Statistical test	1-way ANOVA and Newman-Keuls multiple comparisons
		Mean	6.68889	5.91						552	207					P value	mesLNs vs. Small intestine	ns
		SEM	0.1911	0.06046						465	308						mesLNs vs. Colon	<0.0001
		N	9	10							286						Small intestine vs. Colon	<0.0001
		Statistical test	Unpaired T-test, 2 sided
		P value	0.00080721						Mean	551.154	219.571
									SEM	26.94	18.63
									N	13	14
									Statistical test	Unpaired T-test, 2 sided
									P value	1.94572e-10
N		Groups	mesLN	Small intestine	Colon		O			Small intestine			Colon
			0.85	3.92	21.9				Groups	CD	HFD		CD	HFD
			1.48	21.5	29.8					9.44	7.18		27	22.6
			0.93	16						8.4	7.87		22.8	24
				18	24.2					7.94	6.43		26.1	25.4
				32.7	10.7					8.9	6.63		21.7	27.7
				26.5	13.4						7.03			16.5
										6.57	8.38		21.5	19.7
		Mean	1.08667	19.77	20					9.14	10.1		29.1	22.8
		SEM	0.198	4.017	3.517					8	10.2		28.4	20.4
		N	3	6	5					7.94	9.74		30.6	20.6
		Statistical test	1-way ANOVA and Newman-Keuls multiple comparisons
		P value	mesLNs vs. Small intestine	<0,01					Mean	8.29125	8.17333		25.9	22.1889
			mesLNs vs. Colon	<0,05					SEM	0.3195	0.5017		1.242	1.11
			Small intestine vs. Colon	ns					N	8	9		8	9
									Statistical test	Unpaired T-test, 2 sided			Unpaired T-test, 2 sided
									P value	0.849941			0.041089
P			Small intestine			Colon				Q			Small intestine			Colon
		Groups	CD	HFD		CD	HFD					Groups	CD	HFD		CD	HFD
			33.5	12.9		56.9	29.7						25.2	7.1		19.7	3.78
			38.3	21.7		50.4	37.4						19.4	12.6		11.3	7.21
			38.8	17.7		55.3	36.2						19.1	15.9		11.1	5.49
			31.9	12.4		43	27.3						17.7	11.4		13.2	7.85
				11.2			30.8							16.6			8.89
			26.7	19.5		59.1	31.7						23.1	6.7		13.9	7.05
			33.7	18.2		52.7	29.3						16.5	12.9		24.4	6.54
			27.3	14.3		58	27.5						17.4	5		18.9	6.34
			25.7	16		55.3	29.8						18.8	7.4		16.5	6.23
		Mean	31.9875	15.9889		53.8375	31.0778					Mean	19.65	10.6222		16.125	6.59778
		SEM	1.798	1.184		1.838	1.181					SEM	1.057	1.41		1.643	0.4827
		N	8	9		8	9					N	8	9		8	9
		Statistical test	Unpaired T-test, 2 sided			Unpaired T-test, 2 sided						Statistical test	Unpaired T-test, 2 sided			Unpaired T-test, 2 sided
		P value	1.62384e-06			2.14544e-08						P value	0.000153056			3.13533e-05

## Sheet: Figure 2
All mice used in this figure are C57Bl6/J males aged between 10 and 14 weeks old.
Each data point represents a mouse.
When indicated, each square represents an independant experiment
A		Groups	HFD	HFD+FOS			B		Groups	HFD	HFD+FOS			C		Groups	HFD	HFD+FOS
			33.7	37.9						7.1	6.9						1.258	0.899
			33.6	35.1						8	6.2						1.527	1.093
			34.7	36.8						9.8	5.5						1.765	1.271
			34.1	26						8.1	1.1						1.017	1.408
			43.6	28.2						9.3	2.9						1.103	0.639
			37	37.2						2.5	6.8						0.948	0.863
			43.9	40						7.2	8.8						1.113	1.236
			49.7	39						12.7	9.8						1.361	1.119
			47.3	42.8						8.4	6.2						1.042	1.503
			49	35.1						10.1	1.5						1.25	1.028
			32.8	47.4						8.8	11.3						1.572	1.059
			40.8	43.7						7.5	10.6						1.615	0.556
			35.5	44.1						6.3	7.4						1.495	1.639
			32.8	37.4						8.6	5.7						1.975	1.496
			40	37						3.1	6.3							1.997
		Mean	39.2333	37.8467					Mean	7.83333	6.46667					Mean	1.36007	1.18707
		SEM	1.581	1.457					SEM	0.6584	0.7748					SEM	0.08242	0.09894
		N	15	15					N	15	15					N	14	15
		Statistical test	Unpaired T-test, 2 sided						Statistical test	Unpaired T-test, 2 sided						Statistical test	Unpaired T-test, 2 sided
		P value	0.524241						P value	0.189682						P value	0.193579
D		Fat mass	Baseline		4 weeks of diet				Lean mass	Baseline		4 weeks of diet				E		Groups	HFD	HFD+FOS
		Groups	HFD	HFD+FOS	HFD	HFD+FOS			Groups	HFD	HFD+FOS	HFD	HFD+FOS						2.73	2.99
			3.83214	1.90147	7.30439	5.96815				20.358	19.741	22.897	22.298						2.43	2.16
			3.61827	3.0782	6.23324	6.15102				21.072	19.665	23.428	21.34						2.29	2.51
			2.21643	2.89623	8.43394	7.46254				20.792	21.168	22.884	21.824						2.86	3.04
			2.34224	4.0523	7.9743	5.08885				23.557	22.663	22.157	25.34						3.69	3.01
			2.11489	0.928269	6.08676	7.71505				22.682	23.654	21.701	20.887						2.82	2.6
			2.69	1.92932	7.88849	8.797				23.444	23.067	22.022	26.278						2.72	2.58
			1.32186	2.65675	11.524	7.976				24.025	20.79	22.643	22.629						2.79	2.56
			1.449		8.392					22.995		23.495							3.01	2.68
			2.597		9.876					18.701		21.783
			2.972		11.074					22.153		18.48						Mean	2.81556	2.68111
																		SEM	0.1316	0.09608
		Mean	2.51538	2.49179	8.47871	7.02266			Mean	21.9779	21.5354	22.149	22.9423					N	9	9
		SEM	0.259	0.380454	0.584205	0.49621			SEM	0.537315	0.607779	0.454652	0.778144					Statistical test	Unpaired T-test, 2 sided
		N	10	7	10	7			N	10	7	10	7					P value	0.421384
		Statistical test	2 way ANOVA and Sidak multiple comparisons						Statistical test	2 way ANOVA and Sidak multiple comparisons
		Adjusted P value	Baseline:HFD vs. Baseline:HFD+FOS			0.9992			Adjusted P value	Baseline:HFD vs. Baseline:HFD+FOS			0.8391
			4 weeks of diet:HFD vs. 4 weeks of diet:HFD+FOS			0.0672				4 weeks of diet:HFD vs. 4 weeks of diet:HFD+FOS			0.5749
F		OGTT curves							Area under curve					G		Groups	HFD	HFD+FOS
		0	15	30	60	90	120		Groups	HFD	HFD+FOS						27.2603	39.6037
	HFD	208	411	371	333	271	231			12.698	8.326						37.8775	25.889
	N=15	198	416	446	319	237	182			13.55	13.283						50.0718	4.31205
		201	390	501	409	288	230			18.87	7.065						59.2478	5.02408
		210	387	482	311	200	167			12.477	6.656						29.7463	21.9595
		212	454	498	455	301	258			20.715	9.926						57.1641	19.8047
		213	414	337	271	236	166			8.477	5.231						38.9484	25.0603
		243	441	392	251	261	210			7.248	4.702						40.1684	33.7977
		249	399	271	285	234	187			4.887	3.435						43.428	29.942
		211	457	454	311	291	225			14.768	6.698						44.0502	45.0293
		216	395	303	237	255	200			6.342	3.591						51.2114	48.7184
		277	485	364	307	283	263			6.242	3.183						56.7235	7.76864
		174	348	302	267	241	207			19.785	8.475						41.3403	18.1312
		177	419	326	332	257	209			14.513	5.463						26.9789	3.82971
		203	447	356	242	216	186			8.697	6.9						22.9443	38.4731
		135	296	345	224	213	167			12.63	4.695
																Mean	41.8108	24.4896
	HFD+FOS	225	404	379	280	224	190		Mean	12.1266	6.5086					SEM	2.997	3.85
	N=15	185	433	438	293	208	176		SEM	1.314	0.7022					N	15	15
		204	402	312	204	171	159		N	15	15					Statistical test	Unpaired T-test, 2 sided
		172	339	294	211	168	157		Statistical test	Unpaired T-test, 2 sided						P value	0.00138336
		177	391	397	227	170	161		P value	0.000774921
		231	396	304	245	213	205
		198	357	244	221	181	173
		203	395	284	241	234	186
		251	357	295	248	239	208
		265	408	225	288	268	242
		186	341	261	264	251	221
		122	287	280	164	149	147
		166	355	254	163	158	139
		96	242	202	139	123	111
		199	323	265	231	205	213
		No statistical test performed on the OGTT curves, statistical quantification via the Area Under Curve
H		Groups	HFD	HFD+FOS			I		Groups	HFD	HFD+FOS			J		Groups	HFD	HFD+FOS
			2.05493	2.75866						252.3	273.037						2.06725	2.95755
			2.76684	1.7808						260.365	276.493						2.82765	3.84685
			3.60968	0.459265						263.821	178.569						2.01502	3.16088
			4.09247	0.463356						275.341	206.218						1.78479	2.59902
			2.41907	1.82172						233.867	229.259						2.39015	2.19387
			5.45493	1.50668						199.306	249.996						1.3389	2.21075
			2.6387	2.01811						216.667	233.333						3.36148	1.53763
			2.37168	3.49096						248.611	220.833						2.76613	3.33768
			2.85081	2.12619						223.611	229.167						1.73884	2.84023
			2.36323	2.88427						273.611	216.667						2.30457
			2.73354	3.3006						275	176.579						1.50364
			4.4555	1.3919						251.842	240.263						1.62718
			3.44559	1.97031						256.184	138.947
			2.26254	1.08092						293.816	288.026					Mean	2.1438	2.74272
			2.70891	2.98384						195.395	269.211					SEM	17.18	32.34
																N	12	9
		Mean	3.08189	2.0025					Mean	247.982	228.44					Statistical test	Unpaired T-test, 2 sided
		SEM	0.2464	0.2443					SEM	7.448	10.69					P value	0.0490169
		N	15	15					N	15	15
		Statistical test	Unpaired T-test, 2 sided						Statistical test	Unpaired T-test, 2 sided
		P value	0.00425796						P value	0.144923
K		Groups	HFD	HFD+FOS			L		Groups	HFD	HFD+FOS			M		Groups	HFD	HFD+FOS
			205	292						5.3	6.7						320	538
			159	406						6.4	7.2						368	393
			176	229						6.5	7						197	480
			167	253						6.4	6.9						243	460
			169	185						6	7						364	473
			169	222						6	7.3						351	555
			145	292						5.9	6.7						222	753
			140	257						5.9	6.5						304	436
			158							6.3	6.7						221
			140	203							6.9						219	507
			102	152							8.2						232	411
			124	221							6.8						203	329
			152	227													209	327
			131	162					Mean	6.07778	6.99167						216	329
									SEM	0.1245	0.1276
									N	9	12					Mean	262.071	460.846
		Mean	152.643	238.538					Statistical test	Unpaired T-test, 2 sided						SEM	0.1245	0.1276
		SEM	6.765	18.36					P value	7.95421e-05						N	14	13
		N	14	13												Statistical test	Unpaired T-test, 2 sided
		Statistical test	Unpaired T-test, 2 sided													P value	9.27174e-06
		P value	0.000130097
N			Small intestine			Colon						O			Small intestine (%)				Colon (%)				Small intestine (counts)			Colon (counts)
		Groups	HFD	HFD+FOS		Groups	HFD	HFD+FOS						Groups	HFD	HFD+FOS		Groups	HFD	HFD+FOS		Groups	HFD	HFD+FOS		Groups	HFD	HFD+FOS
			12.9	14			33.3	40.1							15.5	40.2			46.3	62.1			5.12	22.54			16.6	85.5
			10.1	13.4			29.7	40.4							13.3	63.3			42	71.7			1.39	2.48			19.2	154.5
			9.58	17			27.8	36.2							13.1	17			43.5	69			0.66	9.36			19.7	103
			9.69	12.5			36.8	43.6							21.7	15.7			43	74.1			1.13	2.1			20.8	42.8
			9.37	13.9			47.2	52.5							8.7	20			52.5	85.2			0.5	3.7			38.6	34
			9.79	8.97			40.3	53.8							22	29.2			45.7	79.2			2.1	16.3			20.2	48.3
			8.6	14.9			44.7	63.3							16.7	34.3			39.8	74.8			2.2	6.4			9.1	45
			10.1	9.49			42.6	55.1							28.6	23.9			44	62.6			6.7	5.5			14.8	81.6
			15.4				44.5								18.4				36.4				6.2				15.3
			14.4	15.8			36.2	50.4							17.8	50.2			52.1	66.6			1.1	3.3			38.2	112.8
			12.7	13.5			38	27.9							28.8	37			50.5	59.8			4.7	2.3			50.9	52.7
			13.9	14.6			34.6	41.2							11	48.5			49.1	72.2			1.2	4.5			43.5	75
			12.2	13.7			39.2	35.6							22	66.5			41.7	78.4			3.9				51.7	28.6
			14.5	12.5			27.9	49.2							14.8	30.4			47.1	75.7			3.1				23.4
		Mean	11.6593	13.4046			37.3429	45.3308						Mean	18.0286	36.6308			45.2643	71.6462		Mean	2.85714	7.13455			27.2857	71.9833
		SEM	0.6142	0.6184			1.669	2.698						SEM	1.615	4.601			1.257	2.064		SEM	0.56434	1.98477			3.80751	10.8567
		N	14	13			14	13						N	14	13			14	13		N	14	11			14	12
		Statistical test	Unpaired T-test, 2 sided				Unpaired T-test, 2 sided							Statistical test	Unpaired T-test, 2 sided				Unpaired T-test, 2 sided			Statistical test	Unpaired T-test, 2 sided				Unpaired T-test, 2 sided
		P value	0.0564641				0.0169517							P value	0.000594395				3.76373e-11			P value	0.0310555				0.000382797
P			Small intestine (%)				Colon (%)				Small intestine (counts)			Colon (counts)
		Groups	HFD	HFD+FOS		Groups	HFD	HFD+FOS		Groups	HFD	HFD+FOS		Groups	HFD	HFD+FOS
			10	74.4			14.1	15.5			5.79	67.4			8.6	24.3
			11.5	82.1			10.1	15			2.8	3.85			9.1	96.6
			5.2	12.4			15.3	27.9			0.66	6.46			13.7	27.9
			12.3	5.8			13.4	18.4			1.61	5.5			9.3	11.6
			5.1	8.9			18.1	25.9			2.8	17.4			16.8	9.6
			12.3	14.5			21.5	26.6			10.2	26.4			13	9.3
			15.4	10.5			19.2	25.8			20.3	35.1			5.2	11.2
			10	14.6			13.5	20.3			19.8	153			5.8	43.8
			6				14.7				10.4	49.4			6	33.7
			7.2	29.3			18.1	19.7			2.8	59.6			19.7	71.9
			14.6	16.6			19.4	7.3			48.1				31.6	21.1
			5.6	27.4			14.9	24.4			1.9				18.7
			11.3	73.1			20.6	43.9			33.4				28.4
			10.1	33.9			13.9	19.8			14.4				14.1
		Mean	9.75714	31.0385			16.2	22.3462		Mean	12.4971	42.411			14.2857	32.8182
		SEM	0.9207	7.566			0.8792	2.406		SEM	3.72845	14.2501			2.17811	8.50705
		N	14	13			14	13		N	14	10			14	12
		Statistical test	Unpaired T-test, 2 sided				Unpaired T-test, 2 sided			Statistical test	Unpaired T-test, 2 sided				Unpaired T-test, 2 sided
		P value	0.00769365				0.0206889			P value	0.0281937				0.0278271
Q								R		Groups	CD	HFD	HFD+FOS			S		Groups	CD	HFD	HFD+FOS			T		Groups	CD	HFD	HFD+FOS
											5.90201	2.87487	4.95721						2.17898	0.778151	1.36173						2.61909	2.19866	3.87668
		see Supp. Figure 2D									5.83892	3.22999	4.03666						1.79239	0.69897	1.30103						2.5682	2.01284	3.44963
											5.7719	2.52255	3.67618						1.78533	0.60206	1.11394						2.48001	1.88081	3.36021
											5.87283	1.84878	3.87082						1.44716	0.60206	1.04139						2.42813	1.63347	2.96332
										Mean	5.84642	2.61905	4.13522					Mean	1.80096	0.67031	1.20452					Mean	2.52386	1.93144	3.41246
										SEM	0.02798	0.2946	0.2837					SEM	0.1496	0.04259	0.07574					SEM	0.04294	0.1188	0.1874
										N	4	4	4					N	4	4	4					N	4	4	4
										Statistical test	One way anova, Neuman-Keuls multiple comparisons test							Statistical test	One way anova, Neuman-Keuls multiple comparisons test							Statistical test	One way anova, Neuman-Keuls multiple comparisons test
										P value								P value								P value
											CD vs. HFD	<0.0001							CD vs. HFD	<0.0001							CD vs. HFD	<0.05
											CD vs. HFD + FOS	<0.001							CD vs. HFD + FOS	<0.01							CD vs. HFD + FOS	<0.001
											HFD vs. HFD + FOS	<0.01							HFD vs. HFD + FOS	<0.01							HFD vs. HFD + FOS	<0.0001
U		Groups	CD	HFD	HFD+FOS			V		Groups	CD	HFD	HFD+FOS			W		Groups	CD	HFD	HFD+FOS			X		Groups	CD	HFD	HFD+FOS
			4.2	3.5	3.5						1.85733	1.11394	1.50515						1.66276	1.30103	1.5563						0.845098	0.30103	0.30103
			3.7	3.6	3.7						1.59106	1.17609	1.36173						1.30103	1.30103	1.41497						0.778151	0.30103
			4	3.5	3.9						1.98677	1.17609	1.83885						1.44716	0.954243	1.49136						0.778151		0.90309
			4.2	3.2	3.6						1.98677	0.845098	1.5682						1.6902	0.60206	1.5563						1	0	0.69897
		Mean	4.025	3.45	3.675					Mean	1.85549	1.07781	1.56848					Mean	1.52529	1.03959	1.50474					Mean	0.85035	0.200687	0.634363
		SEM	0.1181	0.0866	0.08539					SEM	0.09327	0.07894	0.09994					SEM	0.09242	0.1672	0.03361					SEM	0.05232	0.1003	0.1768
		N	4	4	4					N	4	4	4					N	4	4	4					N	4	3	3
		Statistical test	One way anova, Neuman-Keuls multiple comparisons test							Statistical test	One way anova, Neuman-Keuls multiple comparisons test							Statistical test	One way anova, Neuman-Keuls multiple comparisons test							Statistical test	One way anova, Neuman-Keuls multiple comparisons test
		P value								P value								P value								P value
			CD vs. HFD	<0.01							CD vs. HFD	<0.001							CD vs. HFD	<0.05							CD vs. HFD	<0.01
			CD vs. HFD + FOS	<0.05							CD vs. HFD + FOS	ns							CD vs. HFD + FOS	ns							CD vs. HFD + FOS	ns
			HFD vs. HFD + FOS	ns							HFD vs. HFD + FOS	<0.01							HFD vs. HFD + FOS	<0.05							HFD vs. HFD + FOS	<0.05

## Sheet: Figure 3
All mice used in this figurs are C57Bl6/J males aged between 10 and 14 weeks old.
Each data point represents a mouse.
Each independent experiment has been highlighted in a separate square.
A		Groups	CD	HFD			B		Groups	CD	HFD			C		Groups	CD	HFD			D			CCR9			Itgβ7
			12.3	12.8						14.3	8.9						2.04	0.96					Groups	CD	HFD		CD	HFD
			11.1	12.9						13.1	10						1.17	1.52						1.89	0.68		1.69	1.06
			11	11.7						9.9	10.3						1.15	1.33						2.76	1.14		1.52	0.85
			11.8	7.75						10.2	11.9						1.52	1.39						1.65	0.98		1.42	0.77
			9.54	12						9.2	10.2						1.38	1.14						1.74	1.11		0.88	1.28
			10.7	10.2						10.6	9						1.55	0.71						2.59	1.23		2.32	1.69
			10	11.2						9.8	8.7						1.39	1.03						2.79	1.41		1.6	1.25
			10.8	8.99						11.3	8.5						1.29	0.56						2.08	1.52		1.29	1.24
																								1.66			2.23
		Mean	10.905	10.9425					Mean	11.05	9.6875					Mean	1.43625	1.08
		SEM	0.3142	0.6491					SEM	0.6276	0.4033					SEM	0.1004	0.118					Mean	2.145	1.15286		1.61875	1.16286
		N	8	8					N	8	8					N	8	8					SEM	0.1745	0.1049		0.1676	0.1163
		Statistical test	Unpaired T-test, 2 sided						Statistical test	Unpaired T-test, 2 sided						Statistical test	Unpaired T-test, 2 sided						N	8	7		8	7
		P value	0.96						P value	0.0892034						P value	0.037379						Statistical test	Unpaired T-test, 2 sided			Unpaired T-test, 2 sided
																							P value	0.000419682			0.049113
E			CCR9			Itgβ7				F		Groups	CD	HFD			G			RORγt pTregs			Th17
		Groups	CD	HFD		CD	HFD						14.2	13.7					Groups	CD	HFD		CD	HFD
			0.22	0.051		0.41	0.31						14.1	12.6						12	22.6		1.54803	1.44098
			0.19	0.092		0.43	0.55						15.8	18.2						14.5	21.8		1.50686	1.25983
			0.15	0.12		0.29	0.43						16.2	18.1						15	21.7		1.37511	2.22323
			0.14	0.13		0.38	0.46						12.5	12.6						17	23		1.28	2.08325
			0.25	0.16		0.41	0.45						10.3	15.7						14.9	23.4		1.14	2.41
			0.29	0.19		0.5	0.34						11.2	12.4						6.7	18		1.55	2.64
			0.19	0.17		0.39	0.51						8.25	12.7						11.7	21.6		1.23	1.76
			0.26			0.46							11.3							6.44	18		1.37	1.34
													10.9	14						11.5			1.5
		Mean	0.21125	0.130429		0.40875	0.435714						13.4	10.8						9.94	12.9		1.59	1.71
		SEM	0.01884	0.01818		0.02183	0.0325						13.5	16.3						9.67	18.1		1.05	1.04
		N	8	7		8	7						13.3	15.4						11.6	19.4		1.74	2.02
		Statistical test	Unpaired T-test, 2 sided			Unpaired T-test, 2 sided							10.1	19.9						9.59	12.5		1.17	1.56
		P value	0.00905469			0.493434														10.46	15.3		1.41	3.142
												Mean	12.5036	14.8
												SEM	0.606	0.7578					Mean	11.5	19.1		1.39	1.89456
												N	14	13					SEM	0.8205	1.032		0.05263	0.1669
												Statistical test	Unpaired T-test, 2 sided						N	14	13		14	13
												P value	0.0250532						Statistical test	Unpaired T-test, 2 sided			Unpaired T-test, 2 sided
																			P value	4.70832e-06			0.00643066
H			CCR9			Itgβ7				I			CCR9			Itgβ7
		Groups	CD	HFD		CD	HFD					Groups	CD	HFD		CD	HFD
			3.5	4.9		2.9	5.8						0.17	0.1		1.45	1.06
			1.8	4.9		3.4	4.7						0.14	0.094		1.37	0.85
			4.7	3.6		3.6	6.8						0.082	0.16		1.07	2
			3	4.3		1.7	7.5						0.15	0.13		0.79	1.97
			2.2	6.5		2.4	6.7						0.17	0.12		0.6	1.3
			3.6	4		4.4	3						0.23	0.12		0.85	1.52
			5.3	4.2		3.6	4.3						0.045	0.2		0.32	0.82
			3.7	4.1		4.5	3.5						0.085	0.22		0.36	0.94
			3.9			4.1							0.097			1.1
			4.7	4.3		4.2	4						0.19	0.34		0.48	0.95
			3.1	4.8		2.8	4						0.14	0.17		0.3	0.44
			2.7	7		2	5.4						0.12	0.2		0.32	1.25
			3.3	3.9		3.5	5.4						0.15	0.36		0.73	0.73
			3.7	4.9		3	4						0.11	0.29		0.45	0.62
		Mean	3.51429	4.72308		3.29286	5.00769					Mean	0.134214	0.192615		0.727857	1.11154
		SEM	0.2572	0.2765		0.2331	0.3854					SEM	0.01299	0.0246		0.1052	0.1339
		N	14	13		14	13					N	14	13		14	13
		Statistical test	Unpaired T-test, 2 sided			Unpaired T-test, 2 sided						Statistical test	Unpaired T-test, 2 sided			Unpaired T-test, 2 sided
		P value	0.00366396			0.000688264						P value	0.04201			0.0320456
J		Groups	HFD	HFD+SCFA			K			CCR9			Itgβ7				J		Groups	HFD	HFD+SCFA			K			CCR9			Itgβ7
			1.06	1.68					Groups	HFD	HFD+SCFA		HFD	HFD+SCFA						11.2	14.3					Groups	HFD	HFD+SCFA		HFD	HFD+SCFA
			1.33	1.75						0.051	0.16		0.47	0.99						13.1	15.5						4.27	4.96		5.41	6.75
			0.87	2.34						0.11	0.2		0.66	1.09						12	15.6						5.32	3.28		6.38	6.55
			1.19	1.78						0.07	0.27		0.42	1.54						17.1	15.1						5.54	5.28		6.55	6.92
				1.37						0.11	0.15		0.64	0.99							13						5.47	4.7		7.51	7.15
				2.33							0.089			0.57							24							5.03			6.55
											0.23			1.23														5.64			9.61
		Mean	1.1125	1.875															Mean	13.35	16.25
		SEM	0.09784	0.1572					Mean	0.08525	0.183167		0.5475	1.06833					SEM	1.309	1.599					Mean	5.15	4.815		6.4625	7.255
		N	4	6					SEM	0.01481	0.02615		0.06019	0.1303					N	4	6					SEM	0.2969	0.3333		0.4301	0.4802
		Statistical test	Unpaired T-test, 2 sided						N	4	6		4	6					Statistical test	Unpaired T-test, 2 sided						N	4	6		4	6
		P value	0.00686586						Statistical test	Unpaired T-test, 2 sided			Unpaired T-test, 2 sided						P value	0.233686						Statistical test	Unpaired T-test, 2 sided			Unpaired T-test, 2 sided
									P value	0.0225011			0.0153831													P value	0.503486			0.283841

## Sheet: Figure 4
Mice used in this figure are males and females on the C57Bl6/J background aged between 10 and 14 weeks old.
Each data point represents a mouse.
Each independent experiment has been highlighted in a separate square.
A			Small intestine			Colon			mesLN
		Groups	Ctrl	IRF4ΔDC		Ctrl	IRF4ΔDC		Ctrl	IRF4ΔDC
			19.3			17.8	11.5		2.48	0.2
			17.7	5.65		10.7	9.11		1.36	0.24
			10.6	8.03		8.66	10.1		0.94	0.3
			7.87	4.89		20	14.2		1.42	0.29
			7.45	2.87		26	8.56		0.42	0.26
			10.2	3.07		18.4	8.01		1.38	0.33
			6.36	4.54		25.1	8.79		0.79	0.33
			4.85	2.02		22.3	6.06
			6.38	2.85		17.5	2.93
		Mean	10.0789	4.24		18.4956	8.80667		1.25571	0.278571
		SEM	1.708	0.694		1.957	1.06		0.2472	0.01818
		N	9	8		9	9		7	7
		Statistical test	Unpaired T-test, 2 sided			Unpaired T-test, 2 sided			Unpaired T-test, 2 sided
		P value	0.00856261			0.000492175			0.00195688
B			Small intestine			Colon			mesLN
		Groups	Ctrl	IRF4ΔDC		Ctrl	IRF4ΔDC		Ctrl	IRF4ΔDC
			29.9	11.8		65.6	55.6		9.8	5.53
			22.2	11.4		67.5	53.1		9.01	8.73
			25.6	14.4		58.8	49.8		9.66	6.49
			16.5	17.4		64.9	65.7		13.7	6.95
			25.1	12.9		70.2	55		7.67	7.26
			22.5	17		53.1	62.1		17.1	9.3
			22.1	18.4		68.3	55.8		15.1	6.31
			23.4	15.7		73.2	54.3
			24	16.3		67	40.7
		Mean	23.4778	15.0333		65.4	54.6778		11.72	7.22429
		SEM	1.189	0.8454		2.022	2.359		1.345	0.5094
		N	9	9		9	9		7	7
		Statistical test	Unpaired T-test, 2 sided			Unpaired T-test, 2 sided			Unpaired T-test, 2 sided
		P value	2.7774e-05			0.00328579			0.00875492
C			CCR9			Itgβ7				D			CCR9			Itgβ7
		Groups	Ctrl	IRF4ΔDC		Ctrl	IRF4ΔDC					Groups	Ctrl	IRF4ΔDC		Ctrl	IRF4ΔDC
			2.14	0.46		2.35	0.8						0.17	0.011		1.42	0.074
			2.04	0.66		3.07	1.37						0.051	0.015		0.86	0.12
			0.98	0.74		2.16	1.06						0.14	0.021		0.35	0.17
			1.19	0.29		2.49	1.07						0.13	0.013		0.64	0.14
			1.21	0.42		1.64	0.96						0.2	0.036		0.16	0.11
			1.47	0.83		3.27	2.16						0.073	0.057		0.65	0.12
			0.95	0.51		3.9	0.94						0.065	0.038		0.33	0.13
		Mean	1.42571	0.558571		2.69714	1.19429					Mean	0.118429	0.0272857		0.63	0.123429
		SEM	0.1837	0.07242		0.288	0.174					SEM	0.02148	0.006424		0.1594	0.01106
		N	7	7		7	7					N	7	7		7	7
		Statistical test	Unpaired T-test, 2 sided			Unpaired T-test, 2 sided						Statistical test	Unpaired T-test, 2 sided			Unpaired T-test, 2 sided
		P value	0.000876881			0.000770678						P value	0.00156678			0.00805628

## Sheet: Figure 5
All mice used in this figure are males on the C57Bl6/J background aged between 10 and 14 weeks old.
Each data point represents a mouse.
Each independent experiment has been highlighted in a separate square.
A			Ctrl				IRF4ΔDC				B			Ctrl				IRF4ΔDC				C			Ctrl				IRF4ΔDC
		Groups	HFD	HFD+FOS		Groups	HFD	HFD+FOS					Groups	HFD	HFD+FOS		Groups	HFD	HFD+FOS					Groups	HFD	HFD+FOS		Groups	HFD	HFD+FOS
			187	208			134	181						6	6.5			5.5	5.8						214	299			267	325
			158	180			168	251						6	6.8			6.2	7.4						202	305			237	565
			150	228			139	194						6.1	7			5.5	7						222	475			260	304
			168	193			172	243						6.3	7			6.9	7.1						213	399			247	401
			134	195			126	170						5.9	7			7	6						196	348			278	354
			133	230				199						5	7			5.5	6							358			262	468
			201	148			133	197						5.9	6				6						230	475				463
			210	190			206	191						5.2	6.4			4.8	6.7						153	407			237	385
			135	265			136	194						6	6.6			6.2	6						180	392			217	606
			145	223			162	286						5	6.5			5.7	7.4						170	489			178	460
			183	208			170	192						6.6	7.2			5.5	5.6						244	656			240	485
			126	264			157	175						5.7	6			6.2	5.9						204				128	462
			146	200			181	239						6	5.7			5.5	6.5										276	601
			170	203			146	240						5.4	7.7			6.3	7.6										172	350
		Mean					156.154	210.857					Mean	160.429	209.643			5.90769	6.5					Mean	202.545	418.455			230.692	444.929
		SEM	7.153	8.336			6.435	9.208					SEM	0.1277	0.1439			0.1734	0.1837					SEM	8.067	30.86			12.62	26.18
		N	14	14			13	14					N	14	14			13	14					N	11	11			13	14
		Statistical test	Unpaired T-test, 2 sided				Unpaired T-test, 2 sided						Statistical test	Unpaired T-test, 2 sided				Unpaired T-test, 2 sided						Statistical test	Unpaired T-test, 2 sided				Unpaired T-test, 2 sided
		P value	0.000132448				6.26027e-05						P value	0.000105648				0.0277772						P value	2.46763e-05				1.55079e-07
D			Ctrl				IRF4ΔDC							Ctrl				IRF4ΔDC				F			Ctrl				IRF4ΔDC
		Groups	HFD	HFD+FOS		Groups	HFD	HFD+FOS					Groups	HFD	HFD+FOS		Groups	HFD	HFD+FOS					Groups	HFD	HFD+FOS		Groups	HFD	HFD+FOS
			6.25	32.4			20.5	19.6						55.4	63.2			59.7	58.6						21.3	25			11.5	20
			17.1	26.3			8.28	20						48.6	64.7			37.6	60.3						27	26.7			16.1	24.2
			27.2	30.2			18.8	17.4						57.8	68.4			37.6	51.4						24	26.2			9.04	17.9
			10.1	34.3			6.11	12.4						62.1	74.2			39.7	54.3						17.1	24.9			11.8	20.8
			29.3	37.4			12.8	13.6						61.9	72.6			30.7	50.7						27.2	29.3			15.2	20.1
			13.2	8.19			9.18	26.3						58.8	56.5			44.7	51.9						22.2	29.2			13.5	18.6
			22.8	10.6			12.2	11.2						58	62.2			44.5	59.4						15.9	26.3			13.6	19.8
			9.34	38			6.94	7.12						55.8	63.2			58.4	51.6						22.8	30			5	20.8
			12.3	21.6			18.6	19.3						49.9	68			61.7	50.5						15.8	33.7			11.8	19.4
			16.9	19.8			12.7	14.6						51.1	58.6			45	54.2						28.4	30.8			17.7	21.1
			20.5	26.5			7.45	15.7						49.9	48			47.6	60.6						25.2	24.1			13.4	16.5
			18.6	21.6			14.3	9.03						39.8	62.3			49.2	57.3						31.9	27.5			19.9	16.4
			13.5	23.8			3.07	18.7						45	64.9			53.6	62.1						12.6	33.9			16.5	16.4
			11.2	21.9				17.2						49.7	60.4				54.7						15.9	31.8				17.3
		Mean	16.3064	25.185			11.61	15.8679					Mean	53.1286	63.3714			46.9231	55.5429					Mean	21.95	28.5286			13.4646	19.2357
		SEM	1.818	2.397			1.496	1.342					SEM	1.736	1.771			2.616	1.093					SEM	1.54	0.8603			1.072	0.5935
		N	14	14			13	14					N	14	14			13	14					N	14	14			13	14
		Statistical test	Unpaired T-test, 2 sided				Unpaired T-test, 2 sided						Statistical test	Unpaired T-test, 2 sided				Unpaired T-test, 2 sided						Statistical test	Unpaired T-test, 2 sided				Unpaired T-test, 2 sided
		P value	0.00661976				0.0436679						P value	0.00033256				0.00449667						P value	0.000942936				6.21901e-05
G			Ctrl				IRF4ΔDC							Ctrl				IRF4ΔDC
		Groups	HFD	HFD+FOS		Groups	HFD	HFD+FOS					Groups	HFD	HFD+FOS		Groups	HFD	HFD+FOS
			5.03	4.85			2.5	6						5.55	13.33			3.9	10.3
			3.06	5.61			4.1	5						6.58	13.44			7.3	8.9
			7.88	5.9			3.4	6.4						8.72	16.96			4.5	9.1
			3.57	5.33			2.8	6.1						7.53	13.54			5.2	8.5
			4.3	8.19			5.9	4.6						5.97	7.94			8.6	7.6
			5.45	5.68			3.7	5.9						9.8	9.84			5.2	9.1
			5.44	6.37			3.1	3.8						5.42	11.2			5.1	7.1
			3.14	6.21			4.4	6.5						10.46	12.76			2.6	8.8
			5.39	7.22			4.3	6.7						8.93	13.17			7.5	11.3
			3.56	5.06			5.6	6.8						7.55	8.57			7.9	6.1
			4.67	6.37			4	5.4						8.09	8.99			8.3	6.3
			6.34	9.68			3.2	2.7						10.5	10.1			6.3	3.4
			4.89	8.36			4.9	4.2						5.15	11.33			6.3	5.4
			4.26	10.35				4.2						8.79	13.34				6.7
		Mean	4.78429	6.79857			3.99231	5.30714					Mean	7.71154	11.6285			6.05385	7.83846
		SEM	0.3515	0.4607			0.2849	0.3345					SEM					0.5076	0.5601
		N	14	14			13	14					N	14	14			13	14
		Statistical test	Unpaired T-test, 2 sided				Unpaired T-test, 2 sided						Statistical test	Unpaired T-test, 2 sided				Unpaired T-test, 2 sided
		P value	0.00180281				0.00660868						P value	5.88241e-05				0.0335232
I			Ctrl				IRF4ΔDC				J			Ctrl				IRF4ΔDC				K			Ctrl				IRF4ΔDC
		Groups	HFD	HFD+FOS		Groups	HFD	HFD+FOS					Groups	HFD	HFD+FOS		Groups	HFD	HFD+FOS					Groups	HFD	HFD+FOS		Groups	HFD	HFD+FOS
			5.68	20			20.3	10						8.2	13.5			11.67	7.6						1.45	3.45			0.43	0.9
			4.9	17			4.8	13.7						10.6	19.2			7.13	10.9						1.87	2.72			0.96	0.4
			3.63	13.1			9	7.2						7.29	16.7			10.49	10.67						1.85	1.64			0.72	0.66
			11	16.1			6.3	8.1						9.16	15.9			11.67	13.2						1.01	2.56			0.38	0.27
			15	4.18			7.4	7.2						8.08	29.2			7.96	7.01						1.11	2.16			0.51	0.46
			12.5	11.6			5.3	19.7						16.3	34.2			13	6.07						0.69	0.92			0.51	0.37
			3.91	19.4			12.9	6.2						11.7	16.7			11	11.7						0.87	1.43			0.65	0.48
			6.97	8.76			10.6	4.3						14.9	22.8			9.63	16.9						0.84	2.3			0.79	0.8
			11.7	17.5			15.7	8.1						10.7	25.8			16	14.5						1.31	1.98			0.35	0.85
			16.1	12.3			12.2	6.1						7.29	17			6.13	8.52						1.6	2.28			0.56	0.97
			8.88	19.2			5	2.4						7.46	21.3			9.32	13.12						1.1	1.19			0.43	0.94
			11.9	10.9			3.9	17.7						10.5	22.8			11.04	9.44						1.93	2.8			0.9	0.45
			4.36	10.2			3.8	12.2						13.3	13.7			9.32	8.28						1.09	3.04			0.66	0.89
			5.24	13.5				16.6						9.4	23				10.67						0.92	1.84				0.92
		Mean	8.69786	13.8386			9.01538	9.96429					Mean	10.4215	20.6769			10.3354	10.6085					Mean	1.26	2.165			0.603846	0.668571
		SEM	1.147	1.23			1.412	1.403					SEM	0.7632	1.601			0.7156	0.8214					SEM	0.1107	0.1929			0.05445	0.06743
		N	14	14			13	14					N	14	14			13	14					N	14	14			13	14
		Statistical test	Unpaired T-test, 2 sided				Unpaired T-test, 2 sided						Statistical test	Unpaired T-test, 2 sided				Unpaired T-test, 2 sided						Statistical test	Unpaired T-test, 2 sided				Unpaired T-test, 2 sided
		P value	0.00512031				0.638052						P value	3.05148e-06				0.802317						P value	0.000390581				0.466337
I			Ctrl				IRF4ΔDC				J			Ctrl				IRF4ΔDC
		Groups	HFD	HFD+FOS		Groups	HFD	HFD+FOS					Groups	HFD	HFD+FOS		Groups	HFD	HFD+FOS
			0.2	0.27			0.07	0.19						0.49	0.56			0.19	0.25
			0.28	0.27			0.21	0.1						0.66	1.07			0.33	0.19
			0.27	0.39			0.18	0.16						0.5	0.71			0.18	0.3
			0.23	0.32			0.07	0.12						0.52	0.93			0.15	0.15
			0.22	0.24			0.11	0.1						0.51	0.84			0.24	0.27
			0.28	0.46			0.14	0.13						0.65	1.9			0.27	0.26
			0.32	0.57			0.2	0.19						0.63	1.66			0.34	0.16
			0.36	0.37			0.14	0.16						0.57	0.87			0.25	0.29
			0.28	0.45			0.09	0.09						0.4	1.52			0.24	0.38
			0.3	0.64			0.09	0.11						0.42	1.14			0.2	0.33
			0.33	0.4			0.19	0.11						0.31	0.51			0.29	0.19
			0.19	0.22			0.25	0.1						0.57	0.77			0.26	0.34
			0.23	0.31			0.09	0.17						0.66	1.74			0.2	0.23
			0.37	0.49				0.21						0.63	1.48				0.41
		Mean	0.275714	0.385714			0.140769	0.138571					Mean	0.537143	1.12143			0.241538	0.267857
		SEM	0.01518	0.03357			0.01658	0.01079					SEM	0.02881	0.1225			0.01589	0.02133
		N	14	14			13	14					N	14	14			13	14
		Statistical test	Unpaired T-test, 2 sided				Unpaired T-test, 2 sided						Statistical test	Unpaired T-test, 2 sided				Unpaired T-test, 2 sided
		P value	0.00609742				0.911152						P value	8.60796e-05				0.337766

## Sheet: Figure 6
All mice used in this figure are males on the C57Bl6/J background aged between 10 and 14 weeks old.
Each data point represents a mouse.
Each independent experiment has been highlighted in a separate square.
A			Ctrl				IRF4ΔDC		B			Ctrl				IRF4ΔDC			C			Ctrl				IRF4ΔDC
		Groups	HFD	HFD+FOS		Groups	HFD	HFD+FOS			Groups	HFD	HFD+FOS		Groups	HFD	HFD+FOS				Groups	HFD	HFD+FOS		Groups	HFD	HFD+FOS
			49.1	38.2			38.1	41.1				11.3	6.4			7	6.4					2.907	2.39			1.838	2.693
			38.4	41.7			46.2	45.7				7.1	10			12.1	8.8					2.237	2.483			2.476	2.504
			43.4	47.7			31.7	42.1				9.2	3.4			10.4	6.4					2.901	3.26			2.665	2.898
			48.3	31.6			43.4	40.1				10.7	14.1			7.2	6.2					3.182	1.487				1.656
			38	45.8			40.8	35.4				7	6.4			2.1	7.1					2.554	2.74				1.732
			38.2	39.7			35.1	37.3				5.8	6.4			5.7	6.7					1.54	2.84			2.33	2
			38.5	35.2			39.9	38.8				2.2	3.5			5.9	2.5					1.809	2.334			0.943	2.1
			33.7	36.6				34				6.2	6.9				10.9					1.917	2.16			2.31	1.25
			34.2	37.1			35.7	41				5.9	4.4			9.7	5.6					2.223	1.795				2.658
			44.2	38.1			41.5	40.4				7.6	7.8			4.7	7.7					3.146	1.871
			37.1	33.7			31.3	39.4				5.3	6.9			9.4	7.5					2.233	0.746
			37.4	39.5			40.1	39.5				8.4	7.5			9.7	9.3
			34.6	34			40.8	39.8				7	8.5			7.5	6.6				Mean	2.42264	2.19145		Mean	2.09367	2.16567
			42.1	38.7				39.9				9.6	2.4				5				SEM	0.1679	0.2101		SEM	0.2559	0.1859
			36.1									8.3									N	11	11		N	6	9
			38																		Statistical test	Unpaired T-test, 2 sided			Statistical test	Unpaired T-test, 2 sided
											Mean	7.44	6.75714		Mean	7.61667	6.90714				P value	0.400208			P value	0.819093
		Mean	39.4562	38.4		Mean	38.7167	39.6071			SEM	0.5622	0.7982		SEM	0.8064	0.5355
		SEM	1.171	1.191		SEM	1.304	0.7547			N	16	14		N	12	14
		N	16	14		N	12	14			Statistical test	Unpaired T-test, 2 sided			Statistical test	Unpaired T-test, 2 sided
		Statistical test	Unpaired T-test, 2 sided			Statistical test	Unpaired T-test, 2 sided				P value	0.494492			P value	0.45932
		P value	0.533783			P value	0.546191
D		Fat mass Ctrl	Baseline		4 weeks of HFD				Lean mass Ctrl	Baseline		4 weeks of HFD				Fat mass IRF4ΔDC	Baseline		4 weeks of HFD				Lean mass IRF4ΔDC	Baseline		4 weeks of HFD
		Groups	HFD	HFD+FOS	HFD	HFD+FOS			Groups	HFD	HFD+FOS	HFD	HFD+FOS			Groups	HFD	HFD+FOS	HFD	HFD+FOS			Groups	HFD	HFD+FOS	HFD	HFD+FOS
			2.329	3.325	9.757	10.265				20.988	24.364	21.625	25.188				4.462	4.086	8.851	9.299				18.892	20.229	20.414	20.443
			1.882	3.07	8.364	8.079				21.812	19.202	21.266	20.329				3.396	5.602	11.867	12.498				22.206	20.321	22.526	19.29
			6.932	3.349	15.146	7.602				24.49	22.266	23.948	23.075				3.914	2.762	7.933	8.611				18.811	21.612	18.78	22.168
			2.385	4.401	8.969	9.104				20.198	23.965	19.994	25.198				4.352	3.828	12.198	9.184				16.705	18.109	18.017	19.465
			1.55	6.1	9.683	7.668				21.803	23.687	21.485	22.632				4.021	5.309	12.523	10.04				19.671	22.101	19.142	22.045
			4.008	3.895	6.571	8.653				23.186	21.004	25.087	20.316				4.106	2.683	9.021	6.489				20.309	21.314	22.706	21.684
			5.178	3.912	5.899	9.188				25.475	21.767	26.502	21.379				3.285	4.215	8.431	9.135				19.121	22.258	20.662	24.205
			2.429	5.519	7.213	8.191				20.966	22.881	20.698	22.362					2.793		8.264					22.985		23.333
			3.912	3.114	9.946	7.393				20.141	23.613	18.871	23.97				5.403	2.937	9.524	9.656				22.896	24.51	24.515	22.63
			7.082	1.802	12.503	3.3				23.626	23.383	24.297	24.699				3.195	3.957	3.368	4.983				25.044	22.901	25.394	22.314
			5.136	7.544	9.368	13.783				21.746	25.175	22.734	24.827				1.137	4.284	7.766	12.324				26.71	24.013	23.84	24.644
			7.801	7.003	16.742	12.356				23.775	22.972	24.229	22.793				1.684	3.647	8.148	10.945				24.646	25.668	24.534	24.44
			3.16	6.756	8.152	14.186				23.29	25.122	25.017	25.552				4.083	4.43	11.484	11.584				24.192	26.67	24.001	26.98
			7.668	2.106	14.339	5.194				21.192	21.564	21.913	21.498					3.387		10.956					24.614		24.8
			8.099		16.326					23.782		24.2
			3.413		9.603					22.714		22.18
		Mean	4.56025	4.42114	10.5363	8.92586			Mean	22.449	22.9261	22.7529	23.1299			Mean	3.5865	3.85143	9.2595	9.56914			Mean	21.6003	22.6646	22.0443	22.7458
		SEM	0.576881	0.49467	0.857957	0.803542			SEM	0.39364	0.441576	0.523384	0.485353			SEM	0.341172	0.242195	0.738283	0.563661			SEM	0.898748	0.619461	0.733987	0.580153
		N	16	14	16	14			N	16	16	16	16			N	12	14	12	14			N	12	14	12	14
		Statistical test	2 way ANOVA and Sidak multiple comparisons						Statistical test	2 way ANOVA and Sidak multiple comparisons						Statistical test	2 way ANOVA and Sidak multiple comparisons						Statistical test	2 way ANOVA and Sidak multiple comparisons
		Adjusted P value		Baseline:HFD vs. Baseline:HFD+FOS		0.9879			Adjusted P value		Baseline:HFD vs. Baseline:HFD+FOS		0.721			Adjusted P value		Baseline:HFD vs. Baseline:HFD+FOS		0.916			Adjusted P value		Baseline:HFD vs. Baseline:HFD+FOS		0.498
				4 weeks of diet:HFD vs. 4 weeks of diet:HFD+FOS		0.2134					4 weeks of diet:HFD vs. 4 weeks of diet:HFD+FOS		0.8145					4 weeks of diet:HFD vs. 4 weeks of diet:HFD+FOS		0.8872					4 weeks of diet:HFD vs. 4 weeks of diet:HFD+FOS		0.7352
E			Ctrl				IRF4ΔDC		F		OGTT curves		CTRL					Area under curve					OGTT curves		IRF4ΔDC					Area under curve
		Groups	HFD	HFD+FOS		Groups	HFD	HFD+FOS			0	15	30	60	90	120		Groups	HFD	HFD+FOS			0	15	30	60	90	120		Groups	HFD	HFD+FOS
			4.49	3.74			3.56	4.19		HFD	239	441	417	347	284	220			13.08	11.086		HFD	260	488	441	359	243	211			16.808	20.925
			4.27	4.31			3.49	4.07		N=16	337	515	575	533	464	380			14.655	8.198		N=12	274	506	539	424	326	259			12.548	12.085
			3	3.01			3.83	3.5			328	518	520	466	402	321			15.848	8.734			289	551	452	287	253	236			15.061	12.99
			3.46	3.44			2.87	3.95			258	512	499	395	304	251			11.917	7.432			227	484	466	410	306	234			18.675	12.833
			2.99	3.02			2.91	2.88			197	411	504	363	367	297			15.068	11.272			240	557	527	393	284	198			8.625	6.248
			3.27	2.74			2.94	2.89			187	443	417	338	328	265			10.154	13.662			237	504	511	423	339	251			10.196	13.208
			3.49	3.45			3.29	2.65			303	537	500	415	353	272			11.509	10.895			205	522	509	319	257	211			15.378	8.63
			2.9	2.67			3.6	3.71			185	484	383	268	226	212			18.36	11.41			236	539	519	404	268	234			9.473	11.362
			3.08	2.97			2.99	2.51			218	440	471	397	323	244			13.443	6.95			237	586	493	338	238	203			17.198	12.576
			3.21	3.32			3.22	2.87			211	375	370	330	297	286			14.645	7.823			234	521	584	458	294	228				9.337
			2.86	3.28				2.91			182	400	362	301	275	235			21.698	7.71			205	324	494	343	229	180			17.108	18.78
			3.1	3.11							235	278	401	505	452	374			18.945	19.485			248	523	569	522	402	305			19.02	26.25
											245	418	544	539	408	292			12.693	16.793											16.665	13.384
		Mean	3.34333	3.255		Mean	3.27	3.28455			235	484	599	469	397	366			13.065	16.41		HFD+FOS	263	539	454	391	294	232				21.533
		SEM	0.1516	0.1306		SEM	0.1516	0.1306			209	454	409	338	306	292			17.933			N=14	307	433	475	376	292	253
		N	12	12		N	10	11			270	495	451	341	285	242			16.2				198	511	380	270	188	173		Mean	14.7296	14.2958
		Statistical test	Unpaired T-test, 2 sided			Statistical test	Unpaired T-test, 2 sided																273	541	477	378	264	220		SEM	1.046	1.488
		P value	0.663147			P value	0.947754			HFD+FOS	260	488	441	359	243	211		Mean	14.95	11.28			311	463	486	368	321	219		N	12	14
										N=14	277	507	533	382	322	239		SEM	0.772	1.059			232	503	446	422	358	260		Statistical test	Unpaired T-test, 2 sided
											265	486	436	354	253	197		N	16	14			250	562	582	500	409	372		P value	0.819394
											226	503	446	278	219	178		Statistical test	Unpaired T-test, 2 sided				267	483	326	462	370	257
											250	407	387	266	226	210		P value	0.00807564				147	438	518	340	232	179
											266	423	358	234	198	192							235	489	468	368	285	223
											198	456	403	359	294	238							228	470	413	312	316	291
											130	379	436	259	184	150							186	469	503	374	247	181
											233	412	375	274	241	222							204	525	475	350	256	189
											239	440	528	405	363	290							255	510	485	416	360	240
											236	486	452	425	379	303
											313	462	454	398	290	219
											185	424	475	385	355	276
											169	398	306	205	155	157
G			Ctrl				IRF4ΔDC			H			Ctrl				IRF4ΔDC				I							J		OGTT curves							Area under curve
		Groups	HFD	HFD+FOS		Groups	HFD	HFD+FOS				Groups	HFD	HFD+FOS		Groups	HFD	HFD+FOS				Groups	HFD+IgG	HFD+FOS+IgG	HFD+FOS+⍺IL-17					0	15	30	60	90	120		Groups	HFD+IgG	HFD+FOS+IgG	HFD+FOS+⍺IL-17
			80.27	52.03			20.34	32.28					0.832565	1.50034			1.44105	2.82837					8.89	6.9	6.1				HFD+IgG	193	427	344	254	206	206			9323	3844	6961
			20.26	44.54			50.85	52.2					1.84834	2.44157			3.08031	2.07622					10.6	9.3	8.6				N6	195	319	308	277	213	163			7230	4761	6686
			46.77	17.22			29.76	35.67					1.11288	1.59867				3.75367					7.98	11.2	8.3					191	386	333	249	228	180			8843	5140	5280
			50.83	27.53				7.43					0.934991	1.03813			1.04877	0.902755					7.3	7.7	9.2					188	394	380	248	239	198			10890	4757	6240
			49.93	23.51				21.15					0.719505	1.079			0.842693	1.20473						7.4	8.5					203	402	341	307	269	242				5303	7142
			22.25	36.02			54.39	20.77					0.96753	1.85953			1.6791	0.932962						7.2	6.4					189	292	333	243	266	202				4635	5805
			17.95	5			12.66	29.45					0.544147	2.39357			0.818486	0.98172						8.2	4.9														6863	4328
			41.07	5.19			11.3	36.34					1.42446	1.68311			1.23834	1.80401					5.6	7.9	7.4				HFD+FOS+IgG	178	283	270	187	168	148			11775	2486	7448
			44.27	15.41			36.49	39.1					1.02355	1.19279			1.90068	1.54106					7.2	6.5					N=9	163	298	253	185	166	145			8910	4611	4727
			87.47				16.66	70.64					0.848779	2.31234																204	380	282	236	178	168
			48.32				9.94	46.17					0.770628	0.902281								Mean	7.92833	8.03333	7.425					210	367	270	241	216	199		Mean	9495.17	4711.11	6068.56
			30.81	46.55			56.65	5.55					0.510015	0.762278								SEM	0.6931	0.479	0.5284					171	299	250	217	178	172		SEM	660.1	388.9	368.6
			54.82	41.81			47.2	6.6					0.617644									N	6	9	8					217	392	267	252	201	193		N	6	9	9
			35.74	43.36			13.28	24.44					2.81519									Statistical test	1-way ANOVA and Newman-Keuls multiple comparisons							158	276	271	214	182	168		Statistical test	1-way ANOVA and Newman-Keuls multiple comparisons
			48.24	47.59																		P value	HFD +IgG vs. HFD +FOS +IgG		ns					180	326	200	159	162	152		P value	HFD +IgG vs. HFD +FOS +IgG			<0.0001
			46	34.38								Mean	1.0693	1.56363		Mean	1.50618	1.78061					HFD +IgG vs. HFD +FOS +αIL-17		ns					186	341	276	197	178	146			HFD +IgG vs. HFD +FOS +αIL-17			<0.0001
												SEM	0.1645	0.1709		SEM	0.2626	0.3248					HFD +FOS +IgG vs. HFD +FOS +αIL-17		ns													HFD +FOS +IgG vs. HFD +FOS +αIL-17			<0.05
		Mean	45.3125	31.4386		Mean	29.96	30.5564				N	14	12		N	8	9											HFD+FOS+⍺IL-17	196	398	284	254	205	189
		SEM	4.739	4.251		SEM	5.281	4.923				Statistical test	Unpaired T-test, 2 sided			Statistical test	Unpaired T-test, 2 sided												N=9	167	385	283	196	162	155
		N	16	14		N	12	14				P value	0.0485942			P value	0.572012													210	410	266	244	210	183
		Statistical test	Unpaired T-test, 2 sided			Statistical test	Unpaired T-test, 2 sided																							187	361	273	224	192	216
		P value	0.0400674			P value	0.934884																							218	415	343	269	205	182
																														207	369	287	231	232	214
																														233	373	301	264	202	185
																														220	346	305	286	265	241
																														237	334	375	241	240	163

## Sheet: Supp Figure 1
All mice used in this figure are C57Bl6/J males aged between 10 and 14 weeks old.
Each data point represents a mouse.
When indicated, each square represents an independant experiment
A			Th17 Small intestine			Th17 Colon				RORgt Tregs Small intestine			RORgt Tregs colon
		Groups	CD	HFD		CD	HFD			CD	HFD		CD	HFD
			113.555	8.513		12.1	3.4			15.93	1.207		11.71	4.62
			105.378	47.494		11.2	6.1			19.247	7.061		13.22	8.23
			172.367	27.087		8.2	5			30.509	2.105		13.19	9.2
			49.301	11.489		6.3	8			9.625	0.9		13.14	8.29
			64.828	20.06		7	8.228			11.443	1.054		9.949	14.55
			34.505	2.801		7.854	6.722			3.323	0.452		10.368	9.572
			10.057	11.707		10.525	9.149			2.677	1.992		13.697	9.808
			24.892	5.688		10.138	6.871			3.092	1.645		11.524	10.813
			21.451	7.093		7.223				4.06	1.06			9.211
		Mean	66.2593	15.7702		8.94889	6.68375			11.1007	1.94178		12.0998	9.366
		SEM	17.95	4.693		0.6917	0.6572			3.14868	0.66389		0.503293	0.867866
		N	9	9		9	8			9	9		8	9
		Statistical test	Unpaired T-test, 2 sided			Unpaired T-test, 2 sided				Unpaired T-test, 2 sided			Unpaired T-test, 2 sided
		P value	0.0151033			0.0323883				0.0116719			0.0187694
B		Colon	CD4 T cells			Tregs			Small intestine	CD4 T cells			Tregs				C		Colon	Th17			RORγt Tregs			Small intestine	Th17			RORγt Tregs
		Groups	CD	HFD		CD	HFD		Groups	CD	HFD		CD	HFD					Groups	CD	HFD		CD	HFD		Groups	CD	HFD		CD	HFD
			7.86	4.39		3.84	1.78			18.8	13.8		3.35	2.19						0.66	0.6		2.08	0.85			1.56	1.55		1.41	0.6
			9.73	9.31		4.9	4.07			26.1	13.2		5.84	2.16						1.47	1.23		3.31	2.22			2.2	1.34		2.5	0.75
			21.7	5.77		6.64	2.38			30.3	17.4		4.36	2.9						3.58	0.57		3.25	1.22			4.6	1.44		1.7	0.74
			14.6	11.3		5.97	4.19			29.1	22.7		4.02	3.78						2.76	1.95		3.83	2.19			5.49	4.44		1.54	2.01
			8.84	8.62		4.55	3.48			23.4	15.4		1.51	2.2						0.93	1.55		1.25	1.47			2.79	2.28		0.36	0.63
			6.66	4.22		2.78	1.55			23.2	8.59		2.77	0.95						0.64	0.34		0.83	0.31			4.39	0.61		0.96	0.06
			7.97	5.61		3.36	2.17			20.2	11.7		3.42	1.45						0.91	0.48		0.95	0.51			3.75	1.55			0.27
				5.3			1.89				19.1			1.84							0.76			0.73				3.61			0.4
				6.49			2.74				12			1.48							0.64			0.77				1.8			0.27
		Mean	11.0514	6.77889		4.57714	2.69444		Mean	24.4429	14.8767		3.61	2.10556					Mean	1.56429	0.902222		2.21429	1.14111		Mean	3.505	2.06889		1.41167	0.636667
		SEM	2.02123	0.809201		0.524517	0.331558		SEM	1.62728	1.4315		0.509967	0.280892					SEM	0.43655	0.182952		0.471734	0.231513		SEM	0.533881	0.403245		0.294057	0.188871
		N	7	9		7	9		N	7	9		7	9					N	7	9		7	9		N	7	9		6	9
		Statistical test	Unpaired T-test, 2 sided			Unpaired T-test, 2 sided			Statistical test	Unpaired T-test, 2 sided			Unpaired T-test, 2 sided						Statistical test	Unpaired T-test, 2 sided			Unpaired T-test, 2 sided			Statistical test	Unpaired T-test, 2 sided			Unpaired T-test, 2 sided
		P value	0.0499908			0.00684363			P value	0.000587204			0.015916						P value	0.149969			0.0457263			P value	0.0414739			0.03633
D		Small intestine	Helios+			DN			Colon	Helios+			DN				E			Small intestine			Colon
		Groups	CD	HFD		CD	HFD		Groups	CD	HFD		CD	HFD					Groups	CD	HFD		CD	HFD
			56.6	58.1		11.1	13.3			14.2	18.3		25.6	23.2						31.309	8.065		5.356	6.215
			64.9	65.3		7.84	22.7			17.3	21.5		26.1	40.9						30.597	25.25		7.754	7.905
			49.4	56.9		12.1	19.2			12.4	18.8		18.6	46.2						47.267	9.688		6.437	9.148
			58.6	59.6		9.5	19.5			6.14	19.1		22.4	35.3						32.678	6.377		10.945	12.538
			48.8	57.4		13.4	17.6			12.6	20.3		22.1	47.1						24.109	8.252		4.319	18.731
																				8.731	2.053		6.564	18.536
		Mean	55.66	59.46		10.788	18.46		Mean	12.528	19.6		22.96	38.54						5.017	7.681		8.675	22.515
		SEM	3.00958	1.52925		0.974445	1.53251		SEM	1.82203	0.577927		1.35816	4.37797						8.877	6.097		8.945	27.483
		N	5	5		5	5		N	5	5		5	5						14.499	5.588		8.602	20.448
		Statistical test	Unpaired T-test, 2 sided			Unpaired T-test, 2 sided			Statistical test	Unpaired T-test, 2 sided			Unpaired T-test, 2 sided
		P value	0.292947			0.00289805			P value	0.0060449			0.00937531						Mean	22.5649	8.78344		7.51078	15.9466
																			SEM	4.72515	2.18103		0.680442	2.43859
																			N	9	9		9	9
																			Statistical test	Unpaired T-test, 2 sided			Unpaired T-test, 2 sided
																			P value	0.0175361			0.00422456
F			Epi fat				Colon weight				Caecum weight				G			RORγt Tregs				Th17			H			RORγt Tregs				Th17
		Groups	CD	HFD		Groups	CD	HFD		Groups	CD	HFD					Groups	CD	HFD		Groups	CD	HFD				Groups	CD	HFD		Groups	CD	HFD
			0.48	1.814			0.264	0.235			0.66	0.16						40.2	17.3			25.5	5.67					58.6	44.7			28.4	17.1
			0.603	2.02			0.29	0.176			0.645	0.259						26.2	7.08			15.5	2.89					65.7	40.4			29.9	11.2
			0.454	1.836			0.268	0.192			0.637	0.155						31.7	7.65			30.9	6.58					60.3	45.5			29.4	12.4
				1.573			0.278	0.29			0.336	0.198						27.7	15.8			16.1	17.6					63.8	43.6			32.8	16.4
							0.251	0.176										28	13.8			24.3						52				18
		Mean	0.512333	1.81075			0.25	0.182		Mean	0.5695	0.193						20.1	12.3
		SEM	0.04595	0.09172			0.21	0.167		SEM	0.07798	0.024						19.2	11.6		Mean	22.46	8.185				Mean	60.08	43.55		Mean	27.7	14.275
		N	3	4			0.244	0.18		N	4	4						21.5	17.4		SEM	2.939	3.235				SEM	2.376	1.12		SEM	2.533	1.457
		Statistical test	Unpaired T-test, 2 sided				0.212	0.21		Statistical test	Unpaired T-test, 2 sided							32.1			N	5	4				N	5	4		N	5	4
		P value	9.58072e-05							P value	0.0036361										Statistical test	Unpaired T-test, 2 sided					Statistical test	Unpaired T-test, 2 sided			Statistical test	Unpaired T-test, 2 sided
						Mean	0.251889	0.200889									Mean	27.4111	12.8662		P value	0.0138714					P value	0.000689479			P value	0.00370208
						SEM	0.009093	0.01315									SEM	2.241	1.416
						N	9	9									N	9	8
						Statistical test	Unpaired T-test, 2 sided										Statistical test	Unpaired T-test, 2 sided
						P value	0.00569268										P value	8.49035e-05
I		Groups	CD	HFD			J		Groups	CD	HFD			K		Groups	CD	HFD			L			CD4+ CD8⍺+			CD4+ CD8⍺-			CD4- CD8⍺+
			44	48						18730.3	9239.77						20.83	7.98					Groups	CD	HFD		CD	HFD		CD	HFD
			51	43						12756.8	10076.8						12.9	12.55						15709.1	7917.79		1395.08	602.2		561.93	194.16
			40	55						10513.6	20495.5						8.69	14.88						10743	8364.34		946.98	778.66		340.43	297.84
			60	59						19112.1	16493						21.59	18.61						8994.28	17554.3		656.99	1337.81		231.25	450.41
				61							24866.1							27.57						16044.3	14003.2		1437.5	1180.79		443.94	348.62
				54							17087.8							20.4							21431.2			1596.37			496.03
																									14517.7			1177.47			424.04
		Mean	48.75	53.3333					Mean	15278.2	16376.5					Mean	16.0025	16.9983
		SEM	4.385	2.765					SEM	2154	2451					SEM	3.131	2.778					Mean	12872.7	13964.7		1109.14	1112.22		394.387	368.517
		N	4	6					N	4	6					N	4	6					SEM	1772.05	2135.97		187.154	148.956		70.7408	45.402
		Statistical test	Unpaired T-test, 2 sided						Statistical test	Unpaired T-test, 2 sided						Statistical test	Unpaired T-test, 2 sided						N	4	6		4	6		4	6
		P value	0.376519						P value	0.76202						P value	0.821221						Statistical test	Unpaired T-test, 2 sided			Unpaired T-test, 2 sided			Unpaired T-test, 2 sided
																							P value	0.72659			0.989987			0.75374
M		Groups	CD	HFD			N		Groups	CD	HFD			O		Groups	CD	HFD			O		Groups	CD	HFD			Q			CD4+			CD8⍺+
			129	78						1046.87	3832.42						270.45	715.67						10.14	28.04					Groups	CD	HFD		CD	HFD
			130	81						8120.1	5277.51						1463.02	852.81						48.25	40.48						102.16	283.25		107.51	276.18
			75	96						8760	3265.27						1349.71	599.81						46.27	30.68						536.01	338.09		501.75	315.95
			128	76						5706.73	3906.07						816.89	887.43						28.38	46.49						516.76	237.59		506.86	219.53
			83	115						980.97	3437.27						207.66	589.21						7.62	34.78						317.26	333.02		290.59	331.34
				84																											81.1	234.7		77.27	213.02
		Mean	109	88.3333					Mean	4922.93	3943.71					Mean	821.546	728.986					Mean	28.132	36.094					Mean	310.658	285.33		296.796	271.204
		SEM	12.32	6.059					SEM	1675	354.2					SEM	261.8	61.98					SEM	8.597	3.341					SEM	97.3328	22.254		92.2476	24.1856
		N	5	6					N	5	5					N	5	5					N	5	5					N	5	5		5	5
		Statistical test	Unpaired T-test, 2 sided						Statistical test	Unpaired T-test, 2 sided						Statistical test	Unpaired T-test, 2 sided						Statistical test	Unpaired T-test, 2 sided						Statistical test	Unpaired T-test, 2 sided			Unpaired T-test, 2 sided
		P value	0.145801						P value	0.583088						P value	0.739705						P value	0.41314						P value	0.806145			0.795214
R			Tregs					RORγt Tregs					Th17					S			Tregs					RORγt Tregs					Th17
		Groups	Lean CD	Ob/ob CD	Ob/Ob HFD		Groups	Lean CD	Ob/ob CD	Ob/Ob HFD		Groups	Lean CD	Ob/ob CD	Ob/Ob HFD					Groups	Lean CD	Ob/ob CD	Ob/Ob HFD		Groups	Lean CD	Ob/ob CD	Ob/Ob HFD		Groups	Lean CD	Ob/ob CD	Ob/Ob HFD
			9.8	11.9	7.75			23.6	32.3	17.9			22.4	25	9.92						20.9	21.5	25.5			42.3	39	27.3			47.6	22.9	14.9
			10.1	8.94	5.51			32	27.2	23.8			25.4	18.2	7.7						23.4	29.4	23.5			56.7	38	22.8			39.4	19.3	13.7
			6.64	13.1	7.76			21.8	22.7	17.9			20.5	33	5.8						16.7	17.1	23.5			50.6	26.4	21.9			24.5	9.96	11.2
			9.61	13.5	5.33			19.6	28	20.5			20.2	32.7	5.67						29	18.5	29.3			48.2	31.1	25.8			37.4	21.2	20.8
			8.29	11.1	7.21			24.8	24.1	19.4			23	23.2	6.59						26.7	31.5	28.3			45.4	40.1	25.7			17.6	18.2	17.3
			9.18	12				23.6	35.3				12.7	26.9							20	29.4				41.9	30.5				24.1	14.6
			9.13	10.4				27.4					20.8	11.4							25.8	24.4				55.7					10.7	8.39
			12.1					19.7					20.7								22.7					48.3					24.3
			10.4					24.9					16.7								24.1					47.9					31
			6.61					25.3					17.1								28.7					41.8					27.8
			10.7					26					23.2								25.1					41.3					23.6
			11					27.9					19.6								29					46.4					18.4
		Mean	9.46333	11.5629	6.712		Mean	24.7167	28.2667	19.9		Mean	20.1917	24.3429	7.136					Mean	24.3417	24.5429	26.02		Mean	47.2083	34.1833	24.7		Mean	27.2	16.3643	15.58
		SEM	0.4763	0.5949	0.5375		SEM	1.01	1.96	1.091		SEM	0.9843	2.921	0.7842					SEM	1.113	2.165	1.203		SEM	1.499	2.283	1.01		SEM	2.969	2.103	1.634
		N	12	7	5		N	12	6	5		N	12	7	5					N	12	7	5		N	12	6	5		N	12	7	5
		Statistical test	1-way ANOVA and Newman-Keuls multiple comparisons				Statistical test	1-way ANOVA and Newman-Keuls multiple comparisons				Statistical test	1-way ANOVA and Newman-Keuls multiple comparisons							Statistical test	1-way ANOVA and Newman-Keuls multiple comparisons				Statistical test	1-way ANOVA and Newman-Keuls multiple comparisons				Statistical test	1-way ANOVA and Newman-Keuls multiple comparisons
		P value					P value					P value								P value					P value					P value
			Lean Chow vs. Ob/Ob Chow		<0,01			Lean Chow vs. Ob/Ob Chow		ns			Lean Chow vs. Ob/Ob Chow		ns						Lean Chow vs. Ob/Ob Chow		ns			Lean Chow vs. Ob/Ob Chow		<0,0001			Lean Chow vs. Ob/Ob Chow		<0,05
			Lean Chow vs. Ob/Ob HFD		<0,01			Lean Chow vs. Ob/Ob HFD		<0,05			Lean Chow vs. Ob/Ob HFD		<0,0001						Lean Chow vs. Ob/Ob HFD		ns			Lean Chow vs. Ob/Ob HFD		<0,0001			Lean Chow vs. Ob/Ob HFD		<0,05
			Ob/Ob Chow vs. Ob/Ob HFD		<0,0001			Ob/Ob Chow vs. Ob/Ob HFD		<0,01			Ob/Ob Chow vs. Ob/Ob HFD		<0,0001						Ob/Ob Chow vs. Ob/Ob HFD		ns			Ob/Ob Chow vs. Ob/Ob HFD		<0,01			Ob/Ob Chow vs. Ob/Ob HFD		ns

## Sheet: Supp Figure 2
All mice used in this figure are C57Bl6/J males aged between 10 and 14 weeks old.
Each data point represents a mouse.
When indicated, each square represents an independant experiment
A			CD4 T cells			Tregs				Th17			RORγt Tregs
		Groups	HFD	HFD+FOS		HFD	HFD+FOS			HFD	HFD+FOS		HFD	HFD+FOS
			8.2	12.7		1.53	1.97			0.42	2.33		0.24	0.7
			10.2	21.7		1.31	3.59			0.36	3.64		0.085	1.73
			10.3	9.45		1.35	1.21			0.44	0.32		0.13	0.21
			8.4	8.87		1.15	1.13			0.52	0.46		0.19	0.17
			5.52	17.2		1.13	3.33			0.32	4.06		0.2	1.67
			12.9	11.3		1.66	1.76			1.63	1.58		0.48	0.65
			8.78	10.5		1.3	1.78			0.41	2.39		0.14	0.86
			12.9	26		1.92	4.38			1.24	2.11		0.42	2.91
			11	7.48		1.65	1.41			0.94			0.24	0.43
		Mean	9.8	13.9111		1.44444	2.28444			0.697778	2.11125		0.236111	1.03667
		SEM	0.79012	2.12204		0.0878463	0.392096			0.155302	0.472034		0.0441099	0.300181
		N	9	9		9	9			9	8		9	9
		Statistical test	Unpaired T-test, 2 sided			Unpaired T-test, 2 sided				Unpaired T-test, 2 sided			Unpaired T-test, 2 sided
		P value	0.088223			0.05289				0.00919048			0.0178808
B			CD4 T cells			Tregs				Th17			RORγt Tregs
		Groups	HFD	HFD+FOS		HFD	HFD+FOS			HFD	HFD+FOS		HFD	HFD+FOS
			7.43	9.97		2.99	4.85			0.8	1.04		0.93	2.93
			6.59	11.3		2.89	5.79			0.54	1.02		0.93	3.49
			16.9	20.8		7.57	8.03			1.66	3.99		2.71	5.37
			12.9	15.9		6.06	6.94			0.9	1.76		1.51	4.58
			7.58	8.5		2.79	3.87			0.9	1.04		1.43	4.42
			7	17.7		2.38	7.84			0.69	2.31		1.03	2.11
			4.93	23.4		1.54	11.6			0.45	2.52		1.19	4.23
			9.24	11.3		2.84	5.27			0.86	1.12		1.57	6.64
			6.41	12.5		2.17	6.63			0.59	1.78		1.34	2.75
			6.61			2.74				1.09
			4.66	10.8		2.03	3.52			0.79
			6.17	12.8		2.43	5.86			0.86	0.82
			8.59	21.3		3.76	8.48			1.54	2.62
			7.53	6.57		2.85	3.63			1.01	0.89
		Mean	8.03857	14.0646		3.21714	6.33154			0.905714	1.7425		1.40444	4.05778
		SEM	0.868195	1.46616		0.437329	0.635952			0.0917636	0.278304		0.181973	0.47025
		N	14	13		14	13			14	12		9	9
		Statistical test	Unpaired T-test, 2 sided			Unpaired T-test, 2 sided				Unpaired T-test, 2 sided			Unpaired T-test, 2 sided
		P value	0.00137739			0.000397079				0.00565355			7.74402e-05
C			Small intestine				Colon				E			Tregs				RORγt Tregs				CCR9+ RORγt Tregs				Itgβ7+ RORγt Tregs
		Groups	HFD	HFD+FOS		Groups	HFD	HFD+FOS					Groups	CD	CD+FOS		Groups	CD	CD+FOS		Groups	CD	CD+FOS		Groups	CD	CD+FOS
			27	31.25			19.1	45.9						13.6	12.8			14.7	16			5.13	4.9			3.25	3.16
			8.88	11.54			25.2	62.8						10.6	14.7			17.7	20			4.23	6.41			3.34	3.18
			4.27	48.27			24.2	32.8						11.6	13.5			17.3	16.8			5.37	5.02			3	2.94
			4.04	5.7			26.1	21.2						10.8	12			16.6	17.1			6.22	5.77			3.46	4.29
			3.9	18.9			41.2	19.5							13.6				12.9				4.11				2.87
			5	13.5			31.1	30.5
			7.6	51			18.1	40.8					Mean	11.65	13.32		Mean	16.575	16.56		Mean	5.2375	5.242		Mean	3.2625	3.288
			10.8	22.2			25.4	153.2					SEM	0.685	0.4488		SEM	0.6651	1.138		SEM	0.4092	0.3931		SEM	0.0975	0.2577
			18.4	21.1			25.6	162.8					N	4	5		N	4	5		N	4	5		N	4	5
			1.9	76.3			27.9	141.4					Statistical test	Unpaired T-test, 2 sided			Statistical test	Unpaired T-test, 2 sided			Statistical test	Unpaired T-test, 2 sided			Statistical test	Unpaired T-test, 2 sided
			19.3				48.2	259					P value	0.0717837			P value	0.991845			P value	0.993949			P value	0.935597
			1.8				37.6	78.7
			9.7				30
			5.1				18.9				F			Th17				CCR9+ Th17				Itgβ7+Th17
													Groups	CD	CD+FOS		Groups	CD	CD+FOS		Groups	CD	CD+FOS
		Mean	9.12071	29.976			28.4714	87.3833						1.32	1.22			0.12	0.14			0.56	0.62
		SEM	2.00329	6.98157			2.32449	21.7011						0.87	1.54			0.073	0.15			0.31	0.54
		N	14	10			14	12						1.02	1.26			0.11	0.15			0.39	0.53
		Statistical test	Unpaired T-test, 2 sided				Unpaired T-test, 2 sided							1.04	1.41			0.1	0.15			0.37	0.55
		P value	0.00324123				0.00750866								1.09				0.12				0.36
													Mean	1.0625	1.304		Mean	0.10075	0.142		Mean	0.4075	0.52
													SEM	0.09384	0.07801		SEM	0.01011	0.005831		SEM	0.0536	0.04301
													N	4	5		N	4	5		N	4	5
													Statistical test	Unpaired T-test, 2 sided			Statistical test	Unpaired T-test, 2 sided			Statistical test	Unpaired T-test, 2 sided
													P value	0.0859457				0.00739942				0.140944
G			cDC1				cDC2				CD103- CD11b+ cDC2				H			cDC1				cDC2				CD103- CD11b+ cDC2
		Groups	CD	HFD		Groups	CD	HFD		Groups	CD	HFD					Groups	HFD	HFD+FOS		Groups	HFD	HFD+FOS		Groups	HFD	HFD+FOS
			16	12.3			7	1.7			8.2	4						16.37	23.1			6.93	10.5			14.64	14.15
			11.5	22.9			6.1	5.9			6.2	10						24.99	30.33			9.21	13.63			13.82	14.53
			7.4	4.6			3.7	1.2			5.6	2.1						17.36	12.68			9.81	5.02			16.08	6.27
			25.1	7.8			8.6	2.6			4.6	2.1						23.25	28.46			9.74	12.94			20.34	17.89
			18.2	11			10.4	3.9			6.7	2.7						16.42	44.88			7.27	19.16			12.9	22.84
			19.5	12.8			14.6	2.9			7.8	2.4							18.88				12.16				13.27
			24.4	10.6			14.4	4.3			7.7	6.4							17.96				7.97				15.33
			22.6	20.2			10.9	11.1			6.3	8.1
		Mean	18.0875	12.775			9.4625	4.2			6.6375	4.725					Mean	19.678	25.1843			8.592	11.6257			15.556	14.8971
		SEM	2.20943	2.14366			1.36956	1.11883			0.432161	1.08426					SEM	1.84265	4.01712			0.620213	1.69777			1.30515	1.88983
		N	8	8			8	8			8	8					N	5	7			5	7			5	7
		Statistical test	Unpaired T-test, 2 sided				Unpaired T-test, 2 sided				Unpaired T-test, 2 sided						Statistical test	Unpaired T-test, 2 sided				Unpaired T-test, 2 sided				Unpaired T-test, 2 sided
		P value	0.106393				0.0100219				0.123584						P value	0.301701				0.179358				0.798439
I			cDC1				cDC2				J			cDC1				cDC2
		Groups	CD	HFD		Groups	CD	HFD					Groups	HFD	HFD+FOS		Groups	HFD	HFD+FOS
			19.9	33.5			7.19	11.5						34	26.1			29	21.9
			23.4	27.5			14.2	16.3						39	23			33.4	25.6
			21	31.2			8.92	16.5						41.7	27.4			27.3	19.8
			17.4	27.3			5.16	17.8						37.8	33.4			27.9	29.9
			25	33.3			10.8	20						31.4	34.3			27.7	18.5
				27.8				12.4							30.9				29.2
				23.9				16.1							32.2				19.4
				27.8				7.8
				26.1				12					Mean	36.78	29.6143			29.06	23.4714
				19.6				12.6					SEM	1.828	1.586			1.121	1.799
													N	5	7			5	7
		Mean	21.34	27.8			9.254	14.3					Statistical test	Unpaired T-test, 2 sided				Unpaired T-test, 2 sided
		SEM	1.33	1.333			1.549	1.148					P value	0.0146166				0.0387238
		N	5	10			5	10
		Statistical test	Unpaired T-test, 2 sided				Unpaired T-test, 2 sided
		P value	0.00943181				0.0231697

## Sheet: Supp Figure 3
All mice used in this figure are C57Bl6/J males aged between 10 and 14 weeks old.
Each data point represents a mouse.
Each square represents an independant experiment
A			Tregs					RORγt Tregs					Th17
		Groups	CD	HFD	HFD+FOS		Groups	CD	HFD	HFD+FOS		Groups	CD	HFD	HFD+FOS
			76	68.6	55.4			1.04	1.22	0.83			4.25	1.57	1.01
			73.3	82.3	78.3			1.62	0.74	1.09			3.27	1.6	2.28
			57.1	67.9	74.8			0.97	0.88	1.29			4.49	5.7	1.03
				80.2	82.3				0.96	1.07				3.12	4.19
				53.3	76.9				1.92					1.79	2.74
		Mean	68.8	70.46	73.54			1.21	1.144	1.07			4.00333	2.756	2.25
		SEM	5.902	5.194	4.698			0.206	0.2091	0.09416			0.3732	0.7898	0.5929
		N	3	5	5			3	5	4			3	5	5
		Statistical test	1-way ANOVA and Neuman-Keuls multiple comparisons					1-way ANOVA and Neuman-Keuls multiple comparisons					1-way ANOVA and Neuman-Keuls multiple comparisons
		Adjusted P value		CD vs. HFD	ns				CD vs. HFD	ns				CD vs. HFD	ns
				CD vs. HFD +FOS	ns				CD vs. HFD +FOS	ns				CD vs. HFD +FOS	ns
				HFD vs. HFD +FOS	ns				HFD vs. HFD +FOS	ns				HFD vs. HFD +FOS	ns
B			Tregs					RORγt Tregs					Th17
		Groups	CD	HFD	HFD+FOS		Groups	CD	HFD	HFD+FOS		Groups	CD	HFD	HFD+FOS
			11.9	11.7	14.1			0.97	4.23	4.58			1.35	1.47	1.37
			13	10.9	10.2			1.85	7.53	8			0.4	1.66	0.98
			10.2	15.6	11.3			6.82	2.54	4.85			3.07	0.97	0.82
			17.4	12.4	10.8			3.92	1.67	2.92			0.5	0.89	1.15
				8.45	12.7				2.38	5.44				1.75	1.41
				13.5					0.67					0.87
		Mean	13.125	12.0917	11.82			3.39	3.17	5.158			1.33	1.26833	1.146
		SEM	1.537	0.9869	0.7038			1.3	0.9942	0.8244			0.6179	0.165	0.1126
		N	4	6	5			4	6	5			4	6	5
		Statistical test	1-way ANOVA and Neuman-Keuls multiple comparisons					1-way ANOVA and Neuman-Keuls multiple comparisons					1-way ANOVA and Neuman-Keuls multiple comparisons
		Adjusted P value		CD vs. HFD	ns				CD vs. HFD	ns				CD vs. HFD	ns
				CD vs. HFD +FOS	ns				CD vs. HFD +FOS	ns				CD vs. HFD +FOS	ns
				HFD vs. HFD +FOS	ns				HFD vs. HFD +FOS	ns				HFD vs. HFD +FOS	ns

## Sheet: Supp Figure 4
Mice used in this figure are males and females on the C57Bl6/J background aged between 10 and 14 weeks old.
Each data point represents a mouse.
When indicated, each square represents an independant experiment
A			cDC1				cDC2				CD103- CD11b+ cDC2				Macrophages
		Groups	Ctrl	Irf4ΔDC		Groups	Ctrl	Irf4ΔDC		Groups	Ctrl	Irf4ΔDC		Groups	Ctrl	Irf4ΔDC
			1.69	1.48			3.57	3.08			0.96	2.47			19.83	41.31
			2.28	0.92			5.14	0.85			1.16	0.94			29.05	18.11
			0.74	1.35			6.13	1.06			0.95	1.16			43.38	16.2
			1.75	1.7			3.49	1.12			0.84	1.49			30.75	21.84
			1.64	1.05			2.62	1.48			0.81	0.97			16.54	15.01
			1.95	1.73			3.11	1.9			1.24	1.28			36.16	25.45
		Mean	1.675	1.37167			4.01	1.58167			0.993333	1.385			29.285	22.9867
		SEM	0.209996	0.136123			0.547034	0.335524			0.0704115	0.23239			4.082	3.986
		N	6	6			6	6			6	6			6	6
		Statistical test	Unpaired T-test, 2 sided				Unpaired T-test, 2 sided				Unpaired T-test, 2 sided				Unpaired T-test, 2 sided
		P value	0.253336				0.00357831					0.137825			0.295484
B			cDC1				cDC2				CD103- CD11b+ cDC2
		Groups	Ctrl	Irf4ΔDC		Groups	Ctrl	Irf4ΔDC		Groups	Ctrl	Irf4ΔDC
			12.1	29.2			9.3	0.5			4.1	3.1
			24.3	31.1			13.1	1			6.9	3.5
			15.2	18			5.5	0.5			4.1	5.4
			16.3	25			9.4	0.5			6.5	4.9
			25	25.9			14.2	0.7			9.3	3.8
			19.7	25.2			6	0.5			7.7	4.7
		Mean	18.7667	25.7333			9.58333	0.616667			6.43333	4.23333
		SEM	2.11024	1.83914			1.45268	0.0833333			0.835331	0.366667
		N	6	6			6	6			6	6
		Statistical test	Unpaired T-test, 2 sided				Unpaired T-test, 2 sided				Unpaired T-test, 2 sided
		P value	0.032056				0.000106577				0.036584
C			OGTT curves							Area under curve
			0	15	30	60	90	120		Groups	Ctrl	Irf4ΔDC
		Ctrl	144	276	223	208	201	151			7493	9885
		N=9	150	277	215	197	180	170			5978	2445
			174	255	217	202	167	160			3275	3644
			160	424	227	205	174	156			7204	3796
			209	324	253	218	180	166			4294	4984
			221	302	287	241	209	184			3990	8303
			129	272	255	129	137	117			5256	8550
			194	335	213	201	192	180			2976	3375
			201	316	219	183	182	155			3660	5791
		Irf4ΔDC	170	342	288	241	244	190
		N=9	165	204	205	188	174	156		Mean	4902.89	5641.44
			174	316	216	182	181	156		SEM	557.7	887.8
			184	341	223	196	182	171		N	9	9
			185	381	218	211	204	176		Statistical test	Unpaired T-test, 2 sided
			111	209	384	129	105	104		P value	0.49131
			137	343	271	177	167	160
			199	306	267	205	196	197
			205	363	305	228	206	173

[truncated: 2 more sheets: Supp Figure 5, Supp Figure 6]
